# Supplementary material for: Short-term effect of intravitreal dexamethasone implant in refractory diabetic macular edema
Source: BMC Ophthalmol. 2024 Mar 11;24:113. doi: 10.1186/s12886-024-03341-9 (PMC10926656; doi:10.1186/s12886-024-03341-9)
Supplement: Supplementary file 1 — Supplementary material 1. [file 12886_2024_3341_MOESM1_ESM.xlsx]

## Sheet: Ozurdex
Patient	1: M 0: F	Age	RE:1 LE:2	Ozurdex	IOP	Cataract	Dx	logMAR studied eye	Snellen	Central retina thickness	CRT 2Hrs	CRT 3Hrs	CRT 24Hrs	CRT 1 week	CRT 1 Month	logMAR	VA 1 month	PIO
1	1	53	2	15/10/18,	18	NO1NC1	EMD	1	20/200	415	399	398	353	303	321	0.7	20/100.	18 + azarga
2	1	67	2	6/4/18,	17	NO2C2P2	EMD	0.301	20/40	514	512	521	497	487	444	0.3	20/40.	20
3	0	90	2	1/8/18.	16	IOL	EMD	0.87	20/150	430	418	412	352	327	302	0.5	20/70.	16
4	1	71	1	13/11/18-	14	IOL	EMD	1.9	CD 20 CM	1164	916	867	858	478	338	1	20/200.	14
5	1	69	2	20/11/18.	18	IOL	EMD	1	20/200	838	836	836	745	570	375	1.15	20/300.	13
6	0	79	2	29/11/18.	13	IOL	EMD	1.5	CD 1.5	617	617	722	543	443	313	1.5	CD1.5 m	28+ combigan
7	1	42	1	17/6/19.	18	IOL	EMD	0.3979	20/50	414	399	401	410	371	335	0.3	20/40.	18
8	0	68	2	30/11/18.	15	IOL	EMD	0.397	20/50	315	296	290	269	258	244	0.3	20/40.	15
9	1	90	1	26/11/18.	12	NO2NC2	EMD	1	20/200	452	448	378	324	297	271	0.5	20/70.	13
10	1	72	1	14/7/18.	14	IOL	EMD	1	20/200	489	470	472	500	448	410	0.7	20/100.	18
11	0	63	1	9/01/19.	14	NO1NC1	EMD	0.602	20/80	445	438	436	424	389	332	0.5	20/70.	14
12	0	63.8	2	29/1/19.	14	NO1NC2	EMD	1	20/200	332	298	288	286	227	194	0.3	20/40.	16+ timolol
13	1	66	2	14/3/18.	15	IOL	EMD	0.397	20/50	507	477	476	421	374	404	0.18	20/30.	15 + nortenz
14	1	56	2	22/01/19.	18	NO2NC2	EMD	0.87	20/150	348	363	360	363	300	235	0.3	20/40.	21 combigan
15	1	66	2	17/1/19.	15	IOL	EMD	0.4771	50/60	458	457	462	407	306	281	0.48	20/60.	21 + azarga
							Average	0.847467		515.867	489.6	487.933	450.133	371.867	319.933	0.580667
							SD	0.443603		219.998	176.535	179.981	163.429	96.6391	69.3969	0.373946
							p value				0.126418		0.0055267	0.0041941	0.00225004	0.00356344
										195.933
										0.2668
